# Supplementary material for: The past, present and future of anti-malarial medicines
Source: Malar J. 2019 Mar 22;18:93. doi: 10.1186/s12936-019-2724-z (PMC6431062; doi:10.1186/s12936-019-2724-z)
Supplement: Supplementary file 1 — Additional file 1. Compounds reference list. List of SciFinder reference dois for each compound described in the Future section of this review. [file 12936_2019_2724_MOESM1_ESM.xlsx]

## Sheet: Compound References
Code	Reference	Year			Code	Reference	Year			Code	Reference	Year			Code	Reference	Year
MMV253	10.1038/ncomms7715	2015			DSM265	10.1021/jm200592f	2011			KAE609	WO 2009132921 A1	2009			OZ439	US 20080125411 A1	2008
	WO 2015165660 A1	2015				WO 2011041304 A2	2011				10.1021/jm100410f	2010				WO 2009058859 A2	2009
M5717	WO 2013153357 A1	2013				10.1021/jm300351w	2012				10.1126/science.1193225	2010				10.1073/pnas.1015762108	2011
	US 9115088 B2	2015				WO 2013027196 A1	2013				10.1038/nchembio.479	2010				US 20110300137 A1	2011
	10.1002/anie.201507264	2015				10.1107/S2053230X15004987	2015				10.1016/j.cbpa.2011.06.007	2011				10.1021/jm200768h	2011
	10.1038/nature14451	2015				WO 2015008246 A1	2015				10.1128/AAC.06377-11	2012				10.1371/journal.pmed.1001169	2012
	WO 2016033635 A1	2016				WO 2015165660 A1	2015				10.1016/j.coph.2012.05.001	2012				10.1021/jm300104m	2012
	10.1021/acs.jmedchem.6b00723	2016				10.1126/scitranslmed.aaa6645	2015				WO 2013027196 A1	2013				10.1021/jm201214d	2012
	10.1038/nature18280	2016				10.1021/acs.jmedchem.6b00275	2016				WO 2013139987 A1	2013				10.1128/AAC.05371-11	2012
	10.1016/j.bmc.2017.02.043	2017				WO 2016151521 A1	2016				10.1128/AAC.02225-13	2014				10.4155/fmc.12.174	2012
	10.1021/acsinfecdis.8b00113	2018				EP 3072894 A1	2016				10.1056/NEJMoa1315860	2014				10.1128/AAC.00283-12	2012
	NCT03261401	2017	Phase I, Recruiting			10.1128/AAC.01226-16	2016				10.1128/AAC.01927-13	2014				10.1016/j.coph.2012.05.001	2012
AN13762	10.1016/j.bmcl.2010.12.034	2011				10.1128/AAC.01224-16	2016				10.1128/AAC.03393-14	2014				WO 2013027196 A1	2013
	WO 2011022337 A1	2011				US 9238653 B2	2016				10.1073/pnas.1414221111	2014				10.1111/j.1365-2125.2012.04368.x	2013
	10.1016/j.tetlet.2011.05.088	2011				10.1021/acsinfecdis.6b00144	2016				10.1021/acs.orglett.5b02300	2015				WO 2013018069 A1	2013
	10.1016/j.bmcl.2011.12.096	2012				EP 3118198 A1	2017				10.1016/j.ejmech.2014.06.056	2015				10.1371/journal.pone.0082962	2013
	10.4155/fmc.13.16	2013				WO 2017009773 A1	2017				10.1002/anie.201505717	2015				10.1128/AAC.05030-14	2015
	WO 2016164814 A1	2016				WO 2017127805 A1	2017				WO 2015008246 A1	2015				10.1002/9781118930717.ch12	2015
	CN 107090000 A	2017				10.1093/jac/dkx279	2017				10.1128/AAC.03274-14	2015				WO 2015008246 A1	2015
	10.1021/acs.jmedchem.7b00621	2017				WO 2018069420	2018				10.1128/AAC.00340-15	2015				10.1186/s12936-015-0718-z	2015
	10.1021/acsinfecdis.8b00113	2018				10.1021/acsomega.8b01573	2018				10.1007/s00709-014-0697-x	2015				10.1007/s00709-014-0697-x	2015
UCT943	10.1021/jm401278d	2013				10.1021/acsinfecdis.8b00113	2018				10.1021/cb500616x	2015				10.1021/acs.orglett.5b01307	2015
	WO 2013121387 A1	2013				NCT02450578	2015	Phase I, Completed 2016			CN 104926813 A	2015				10.1111/bcp.12680	2015
	10.1021/acs.jmedchem.6b01265	2016				NCT02573857	2015	Phase I, Terminated 2016			10.1128/AAC.03942-14	2015				WO 2015165660 A1	2015
P218	WO 2009048957 A1	2009				NCT02389348	2015	Phase I, Completed 2015			10.1517/13543784.2015.1000483	2015				10.1038/srep18704	2015
	10.1073/pnas.1204556109	2012				NCT02750384	2016	Phase I, Completed 2016			WO 2015165660 A1	2015				10.1093/jac/dkv003	2015
	NCT02885506	2016	Phase I, Completed 2017			NCT02562872	2016	Phase I, Completed 2017			10.1128/AAC.02838-15	2016				WO 2016151521 A1	2016
	NCT03707041	2018	Phase I, Not yet recruiting			NCT02123290	2016	Phase II, Completed 2016			10.4155/fmc.15.177	2016				EP 3072894 A1	2016
SJ733	WO 2013027196 A1	2013				NCT03637517	2018	Phase I, Not yet recruiting			10.1080/14787210.2016.1192462	2016				10.1021/acsinfecdis.5b00090	2016
	10.1073/pnas.1414221111	2014			KAF156	WO 2011006143 A2	2011				WO 2016151521 A1	2016				WO 2016033635 A1	2016
	10.1186/s12936-015-0957-z	2015				10.1021/jm300041e	2012				EP 3072894 A1	2016				10.1128/AAC.01224-16	2016
	10.1128/AAC.01224-16	2016				10.1128/AAC.01927-13	2014				10.1371/journal.ppat.1005647	2016				10.1128/AAC.00857-16	2016
	10.1021/acs.jmedchem.6b00752	2016				10.1128/AAC.02727-13	2014				WO 2016033635 A1	2016				10.1093/jac/dkw174	2016
	10.1021/acsinfecdis.8b00113	2018				10.1128/AAC.03478-14	2014				10.1128/AAC.01224-16	2016				10.1002/anie.201607032	2016
	NCT02867059	2016	Phase I, Completed 2016			10.1517/13543784.2015.1000483	2015				10.1124/dmd.115.069187	2016				10.1128/AAC.00574-16	2016
	NCT02661373	2016	Phase I, Recruiting			10.1038/nmicrobiol.2016.166	2016				10.1124/dmd.115.069112	2016				10.1016/S1473-3099(15)00320-5	2016
MMV048	WO 2011086531 A2	2011				10.1021/acsinfecdis.6b00025	2016				10.1038/srep27806	2016				10.1002/anie.201512062	2016
	10.1021/jm3001373	2012				WO 2016033635 A1	2016				WO 2017010558 A1	2017				10.1021/acs.jmedchem.6b01586	2017
	10.1021/jm4014778	2014				10.1128/AAC.01224-16	2016				JP 2017024992 A	2017				10.1021/acs.jmedchem.7b00299	2017
	10.1007/s00044-014-0997-x	2014				10.1056/NEJMoa1602250	2016				EP 3118198 A1	2017				EP 3118198 A1	2017
	WO 2016151521 A1	2016				10.1080/13543784.2018.1524871	2018				WO 2017009773 A1	2017				WO 2017009773 A1	2017
	EP 3072894 A1	2016				10.1021/acsinfecdis.8b00113	2018				WO 2017127805 A1	2017				10.1021/acs.biochem.7b00416	2017
	WO 2016033635 A1	2016				NCT01753323	2013	Phase II, Completed 2014			10.1128/aac.01940-16	2017				10.1021/acs.jmedchem.8b00675	2018
	10.1128/AAC.01224-16	2016				NCT03167242	2017	Phase II, Recruiting			10.1021/acs.accounts.7b00377	2017				10.1021/acs.molpharmaceut.8b00173	2018
	10.1002/jlcr.3445	2016			ACT-451840	WO 2011083413 A1	2011				10.1128/aac.01533-17	2018				10.1016/j.bmc.2018.05.006	2018
	10.1038/nature22337	2017				US 20120316178 A1	2012				10.1021/acs.orglett.8b02335	2018				WO 2018069420 A1	2018
	WO 2018069420 A1	2018				WO 2013018069 A1	2013				WO 2018069420 A1	2018				EP 3309156 A1	2018
	NCT03195387	2018	Phase I, Withdrawn 2018			10.1128/AAC.04125-14	2015				10.1021/acsinfecdis.8b00113	2018				10.1021/acs.molpharmaceut.8b00541	2018
SC83288	WO 2010086177 A1	2010				10.1111/bcp.12962	2016				10.1074/jbc.RA118.003640	2018				10.1021/acsinfecdis.8b00113	2018
	10.1038/ncomms14193	2017				10.1002/cmdc.201600298	2016				NCT01524341	2012	Phase II, Completed 2012			10.1021/acsinfecdis.7b00278	2018
	10.1186/s12936-018-2279-4	2018				10.1371/journal.pmed.1002138	2016				NCT01860989	2013	Phase II, Completed 2014			NCT00928083	2009	Phase I, Completed 2009
DM1157	10.1021/jm1006484	2010				10.1038/s41564-017-0007-4	2017				NCT01836458	2014	Phase II, Completed 2015			NCT01213966	2010	Phase II, Completed 2012
	10.1128/AAC.01048-15	2015				NCT02186002	2011	Phase I, Completed 2012			NCT02543086	2015	Phase I, Terminated 2015			NCT01383096	2012	Phase I, Completed 2012
	NCT03490162	2018	Phase I, Recruiting			NCT02223871	2014	Phase I, Completed 2014			NCT02867059	2016	Phase I, Completed 2016			NCT01732588	2012	Phase I, Completed 2012
											NCT03334747	2017	Phase II, Recruiting			NCT01660022	2012	Phase I, Completed 2013
																NCT01615822	2012	Phase I, Terminated 2013
																NCT02453581	2012	Phase I, Completed 2013
																NCT01713608	2012	Phase I, Completed 2013
																NCT01853475	2013	Phase I, Completed 2013
																NCT01713621	2013	Phase II, Completed 2015
																NCT01958619	2013	Phase I, Completed 2014
																NCT02083406	2014	Phase I, Completed 2014
																NCT02387580	2015	Phase I, Completed 2015
																NCT02389348	2015	Phase II, Completed 2015
																NCT02573857	2015	Phase II, Terminated 2016
																NCT02431650	2015	Phase I, Completed 2016
																NCT02497612	2015	Phase II, Recruiting
																NCT03542149	2018	Phase I, Recruitng
																NCT03660839	2018	Phase II, Recruiting
