# Supplementary material for: The past, present and future of anti-malarial medicines
Source: Malar J. 2019 Mar 22;18:93. doi: 10.1186/s12936-019-2724-z (PMC6431062; doi:10.1186/s12936-019-2724-z)
Supplement: Supplementary file 2 — Additional file 2. Biological data for compounds. Tabulation of biological potencies and pharmacokinetic properties for each compound described in Future section of this review. [file 12936_2019_2724_MOESM2_ESM.xlsx]

## Sheet: Biological Data
Code	P. falciparum potency (nM)																logD (pH 7.4)	Aq. Solubility; pH 6.5 (uM)	Human PPB	Clint (mL/min/kg)		Eh		hERG IC50 (uM)	CYP450 (uM)	iv dose (mouse)				po dose (mouse)						iv dose (rat)				po dose (rat)							cytotoxicity IC50 (uM)
	3D7	NF54	K1	D6	W2	HB3	Dd2	TM90C2A	TM90C2B	TM91C235	7G8	V1/S	D10	Thai19	FCR3	FCB				MLM	HLM	Mouse	Human			dose (mg/kg)	clearance (mL/min/kg)	T1/2 (h)	Volume of distribution (L/kg)	dose (mg/kg)	Tmax (h)	Cmax (uM)	F%	AUC0-inf (uM.h)	PPB	dose (mg/kg)	clearance (mL/min/kg)	T1/2 (h)	Volume of distribution (L/kg)	dose (mg/kg)	Tmax (h)	Cmax (uM)	F%	T1/2 (h)	AUC0-inf (uM.h)	PPB	HepG2	HeLa	Jurkat
MMV253		9	15				3.5										4	>1000	0.025 (2.5% free)		3.8			36			9.2	15.2	7.7		4	2	0.8	35.8	0.005 (0.55% free)	2	9.2	11-13	7.7	10	4	2	0.8	14-16	35.8	0.04 (4% free)
AN13762	26																	0.3 mg/mL																														>100	60.5
UCT943		5.4	5.2	5.2		3.7	5.7		2.4		4.1	4.2				7	2.54	158					<0.28	10.1						0.01	BLQ	BLQ		BLQ		5	10.3	7.8	5.5	20			0.98	5.3
																														0.1	BLQ	BLQ		BLQ
																														0.3	4	0.0096 ug/mL		0.0649 ug.h/mL
																														1.1	4	0.0645 ug/mL		0.3205 ug.h/mL
																														10	4	0.403 ug/mL		4.3945 ug.h/mL
M5717	1																2.5	216	0.77	≤0.9	≤1.1			25.1	>100 (1A2, 2C9, 2C19, 3A4)	1	12	16	15	3	1	90 ng/mL	0.74		0.63	1	18	19	15	5	4	180	0.84	18		0.68
P218												56												30	30					3	0.25	0.43				30	39.9	7.5	2.1	30	0.5	15.8	0.463	7.3
																														30	-	13.2
SJ733	58		82				0.02					47					3.1	63800		33.09																				17			0.75				>20
OZ439		3.2	2														5.4	<1.6 ug/mL (3.4 nM)		14 uL/min/mg	68 uL/min/mg			22												2	33		15	3			0.76	23
KAF156	10																							13.4						20	1	1.538		12.155			67.5	4.6	13.7	10	1.5	0.091	0.2	4.7	0.974
																																								30	4.3	0.58	0.4	6.3	7.337
																																								100	8	34.885	0.57	8.4	34.885
KAE609	0.7	0.5	0.6	1	0.9			0.5	0.9		1.2	1.4					4.6	39 ug/mL		49.74	8.67				5.42 (2C9)	5.4	9.75	3.44	2.11	24.6	1	9.17	1	138.65		5	3.48	10.69	3.04	23.7	8	11.68	1	27.73	524.15		>25
DSM265	43		57	22		27	57	31	15								3.6	30-60	0.974	0.0081	<0.005	0.26	<0.2							0.4	0.5	0.06		27	0.996	0.9	3.6	10.2	2.9	2.1	3.25	0.75	0.66	11.6	929	0.973	>50
																														2	1	0.44		163						18.8	7	3.9	0.57	15.5	7292
																														10	1.5	3.1		1357		2.6	6	12.6	5.9	46.7	17	6.4	0.61	27.9	19305
																														50	2	9.53		2028
MMV048		28	25														2.6	6.3-12.5 ug/mL	0.861		<0.0014		<0.07	4.7	>20 (1A2, 2C9, 2C19, 2D6)											3.2	6.5	7.3	2.7	20.2	2.5	8	0.51	8.5
ACT-451840		0.4	0.3	0.5	0.2			1			0.3	0.3																		10	2.5	415 ng/mL		1780 mg/mL*h		1	57	2.3	7.6	10	0.5	0.288	0.44	2.3	1270	0.999
																														100	6	3910 ng/mL		32900 ng/mL*h
																														300	7	7010 ng/mL		60900 ng/mL*h
SC83288	8	2	5				3				10		5	4	6			940 ug/mL (pH?)	0.78		303 uL/min/mg			100	10	2	2245 mL/h/kg	0.2	549 mL/kg							2	1410 (mL/h/kg)	0.87	457 (mL/kg)								>50
DM1157				0.9			1.6				1.8
[truncated: 10 more columns]
